# Supplementary material for: Photocatalytic Reduction of Cr (VI) over g-C3N4 Photocatalysts Synthesized by Different Precursors
Source: Molecules. 2021 Nov 22;26(22):7054. doi: 10.3390/molecules26227054 (PMC8620835; doi:10.3390/molecules26227054)
Supplement: Supplementary file 1 [file molecules-26-07054-s001.zip]

Archive with 1 entries (1 files):
- molecules-1462141-supplementary.pdf
